# Supplementary material for: Phylogenetic Partitioning of Gansu Flora: Unveiling the Core Transitional Zone of Chinese Flora
Source: Plants (Basel). 2023 Aug 25;12(17):3060. doi: 10.3390/plants12173060 (PMC10490386; doi:10.3390/plants12173060)
Supplement: Supplementary file 1 [file plants-12-03060-s001.zip]

Archive with 2 entries (2 files):
- Supplementary_data.matrix.csv
- Supplementary_Material.pdf
